# Supplementary material for: Dwarfs on the Shoulders of Giants: Bayesian Analysis With Informative Priors in Elite Sports Research and Decision Making
Source: Front Sports Act Living. 2022 Mar 17;4:793603. doi: 10.3389/fspor.2022.793603 (PMC8970347; doi:10.3389/fspor.2022.793603)
Supplement: Supplementary file 3 [file Data_Sheet_2.xls]

## Sheet: KWI_Diff
ID	Condition	Code	Rep	FivePre	FivePost	ThirtyPre	ThirtyPost	Diff_5_Sec	Diff_30_Sec
7	control	0	1	0.9	0.916667	3.95667	3.94667	0.0166667	-0.01
5	control	0	1	0.913333	0.93	4.31667	4.23333	0.0166667	-0.0833333
3	control	0	1	1.01333	1.115	4.31	4.59	0.101667	0.28
6	control	0	1	0.986667	1.005	4.13667	4.17	0.0183333	0.0333333
4	control	0	1	0.993333	0.983333	4.19667	4.17667	-0.01	-0.02
1	control	0	1	0.923333	0.903333	3.93667	3.93	-0.02	-0.00666667
2	control	0	1	0.916667	0.933333	4.01	4.01333	0.0166667	0.00333333
7	control	0	2	0.88	0.903333	3.94667	3.93667	0.0233333	-0.01
5	control	0	2	0.923333	0.953333	4.24	4.23	0.03	-0.01
3	control	0	2	1.11333	1.09	4.59667	4.59667	-0.0233333	0
6	control	0	2	0.986667	1.07333	4.19667	4.26333	0.0866667	0.0666667
4	control	0	2	0.99	1.06333	4.25333	4.32	0.0733333	0.0666667
1	control	0	2	0.99	1.00333	4.06667	4.18333	0.0133333	0.116667
2	control	0	2	0.946667	0.946667	4.05333	4.02333	0	-0.03
7	CWI	1	1	0.95	0.856667	3.93	3.81667	-0.0933333	-0.113333
5	CWI	1	1	0.953333	0.86	4.23	4.17	-0.0933333	-0.06
3	CWI	1	1	1.11333	1.07	4.55333	4.63	-0.0433333	0.0766667
6	CWI	1	1	0.993333	0.89	4.14	4.10667	-0.103333	-0.0333333
4	CWI	1	1	1.03333	0.98	4.24333	4.13333	-0.0533333	-0.11
1	CWI	1	1	1.01333	1.00667	4.02667	4.27333	-0.00666667	0.246667
2	CWI	1	1	0.936667	0.933333	3.94333	4.02	-0.00333333	0.0766667
7	CWI	1	2	0.946667	0.846667	3.92	3.92667	-0.1	0.00666667
5	CWI	1	2	0.88	0.866667	4.19667	4.21333	-0.0133333	0.0166667
3	CWI	1	2	1.11	1.13	4.58	4.595	0.02	0.015
6	CWI	1	2	0.956667	0.94	4.13333	4.15	-0.0166667	0.0166667
4	CWI	1	2	1.05333	1.06	4.22	4.25667	0.00666667	0.0366667
1	CWI	1	2	1	1.03	4.01	4.30333	0.03	0.293333
2	CWI	1	2	0.97	0.943333	4.01667	3.97667	-0.0266667	-0.04
